# Supplementary material for: Generalization of Skill for a Working Memory Recognition Procedure in Children: The Benefit of Starting with Easy Materials
Source: J Intell. 2023 Mar 17;11(3):56. doi: 10.3390/jintelligence11030056 (PMC10057205; doi:10.3390/jintelligence11030056)
Supplement: Supplementary file 1 [file jintelligence-11-00056-s001.zip]

Archive with 1 entries (1 files):
- jintelligence-2228649-supplementary.pdf
